# Supplementary material for: She more than he: gender bias supports the empathic nature of yawn contagion in Homo sapiens
Source: R Soc Open Sci. 2016 Feb 3;3(2):150459. doi: 10.1098/rsos.150459 (PMC4785969; doi:10.1098/rsos.150459)
Supplement: data_spontaneous_yawn_MF.xlsx [file rsos150459supp2.xlsx]

## Sheet: Foglio1
SUBJECT	M=1; F=2	Frequenza Y/h
M1	1	0
M2	1	0
M3	1	0.333333
M4	1	0.111111
M5	1	0.196078
M6	1	0
M7	1	0
M8	1	2
M9	1	0
M10	1	0
M11	1	0.0232558
M12	1	0
M13	1	0
M14	1	0.0869565
M15	1	0.5
M16	1	0
M17	1	0
M18	1	1.5
M19	1	0
M20	1	0.297872
M21	1	0.300474
M22	1	0.1
M23	1	0.888889
M24	1	0.0909091
M25	1	0.131868
M26	1	0
M27	1	0
M28	1	0
M29	1	0.0983607
M30	1	0.12987
M31	1	0.112676
M32	1	0
M33	1	0.285714
M34	1	0.2
M35	1	0
M36	1	1.2
M37	1	0.0666667
M38	1	0
M39	1	0
M40	1	0
M41	1	0
M42	1	0
M43	1	0.307692
M44	1	0
M45	1	0.5
M46	1	0
M47	1	0.306864
M48	1	0
F1	2	0
F2	2	1
F3	2	0
F4	2	0
F5	2	0
F6	2	0
F7	2	0.307692
F8	2	1.5
F9	2	0
F10	2	0.307692
F11	2	0
F12	2	0
F13	2	0.0738007
F14	2	0.25
F15	2	0
F16	2	0.296296
F17	2	0.154639
F18	2	0
F19	2	0.333333
F20	2	0
F21	2	0.888889
F22	2	0.174636
F23	2	0.517241
F24	2	0
F25	2	0.0727273
F26	2	0
F27	2	0
F28	2	0
F29	2	2
F30	2	0.0740741
F31	2	1
F32	2	1.6
F33	2	0
F34	2	0.3
F35	2	0.333333
F36	2	0
F37	2	0
F38	2	0
F39	2	0
F40	2	0
F41	2	0.553191
F42	2	0
F43	2	0.272727
F44	2	0
F45	2	0
F46	2	0.4
F47	2	0
F48	2	0
F49	2	0.0571429
F50	2	0.166667
F51	2	0
F52	2	0
F53	2	0
F54	2	0
F55	2	0
F56	2	0
