# Supplementary material for: She more than he: gender bias supports the empathic nature of yawn contagion in Homo sapiens
Source: R Soc Open Sci. 2016 Feb 3;3(2):150459. doi: 10.1098/rsos.150459 (PMC4785969; doi:10.1098/rsos.150459)
Supplement: database_GLMM.sav [file rsos150459supp3.zip]

Archive with 1 entries (1 files):
- database_GLMM_v1_0_20150904_7.sav
